# Supplementary material for: Unvaccinated Children Are an Important Link in the Transmission of SARS-CoV-2 Delta Variant (B1.617.2): Comparative Clinical Evidence From a Recent Community Surge
Source: Front Cell Infect Microbiol. 2022 Mar 8;12:814782. doi: 10.3389/fcimb.2022.814782 (PMC8957884; doi:10.3389/fcimb.2022.814782)
Supplement: Supplementary file 2 [file Table_2.xlsx]

## Sheet: 1
NO.	Gender(1/male,2/female	Age(year)	vaccine(figures/dose)	Severity(0/ asymptomatic,1/mild,2/moderate,3/severe,4/critical	Comorbidities(0/no,1/yes)	Hypertension(0/no,1/yes)	Diabetes(0/no,1/yes)	Cardiovascular diseases(0/no,1/yes)	Chronic liver diseases(0/no,1/yes)	Respiratory diseases(0/no,1/yes)	Nervous system diseases(0/no,1/yes)	Metabolic disease(0/no,1/yes)	Blood system diseases(0/no,1/yes)	Chronic kidney diseases(0/no,1/yes)	Tumor(0/no,1/yes)	Other(0/no,1/yes)	Fever(≥37.3℃)	maximum temperature ℃	Fever onset after diagnosis	Duration of fever before admission	Fever onset after nucleic acid positive	Duration of fever	Duration of fever(correction)	3/High fever T>39℃,2/2 fever T38-39.1℃,1/Low fever T37.3-38℃,0/No fever		Cough	Expectoration	Fatigue	Dyspnea	Diarrhea	Bad appetiten	Vomiting	Headache	Sore muscle	Hemoptysis	white blood cell count ×109/L	lymphocyte count ×109/L	CRP levels mg/L	IL-6 levels pg/mL (admission)	COVID-19 antibody IgG on admission (COI)	COVID-19 antibody IgM on admission (COI)	COVID-19 antibody IgG in convalescence (COI)	COVID-19 antibody IgM in convalescence (COI)	Radiographic findings(1/yes,0/no)	CT value at diagnosis (ORF1lab)	CT value at diagnosis (N)	Respiratory failure(1/yes,0/no)	Convalescent plasma（for Delta variant）	Antibiotic(1/yes,0/no)
1	1	5	0	2	0	0	0	0	0	0	0	0	0	0	0	0	1	37.3	7	0	7	1	1	1		1	0	0	0	0	0	0	0	0	0	7.3	3.12	<5	2.2					1	20.3	17.59	0	0	0
2	1	34	2	2	0	0	0	0	0	0	0	0	0	0	0	0	1	37.5	1	0	0	3	3	1		1	1	0	0	0	0	0	0	0	0	5.71	1.02	<5	5.61	1.083	0.038	74.88	0.412	1	14.89	11.32	0	0	0
3	2	40	2	2	1	0	0	0	0	0	0	0	0	0	0	1	1	38.4	1	0	0	6	6	2		1	1	1	0	0	0	0	1	0	0	3.73	0.95	<5	13.07	71.422	0.451	83.23	0.625	1	15.32	15.93	0	0	0
4	2	8	0	1	0	0	0	0	0	0	0	0	0	0	0	0	1	37.4	1	2	-2	1	3	1		0	0	0	0	0	0	0	0	0	0	3.33	0.6	<5	17.62	4.58	0.517	4.58	0.517	1	12	16	0	0	0
5	1	9	0	2	0	0	0	0	0	0	0	0	0	0	0	0	0	37		0		0	0	0		1	0	0	0	0	0	0	1	0	0	7.02	0.46	5.05	11.64	0.017	0.036	10.163	2.959	1	13.91	32.19	0	0	1
6	1	9	0	2	0	0	0	0	0	0	0	0	0	0	0	0	1	37	1	2	-2	0	2	1		0	0	0	0	0	0	0	0	0	0	5.06	1.57	<5	5.98	3.234	0.491	3.234	0.491	1	23.04	23.07	0	0	0
7	1	9	0	2	0	0	0	0	0	0	0	0	0	0	0	0	1	37.4	1	0	1	1	1	1		0	0	0	0	0	0	0	0	0	0	4.86	1.66	<5	19.33	3.092	4.884	4.884	3.092	1	12.65	13.74	0	0	0
8	2	9	0	2	0	0	0	0	0	0	0	0	0	0	0	0	1	38.8	1	1	-1	1	2	2		0	0	0	0	0	0	0	0	0	0	5.21	1.35	<5	3.72	1.336	5.246	5.246	1.336	1	17.66	16.38	0	0	1
9	2	38	2	2	1	0	0	0	0	0	0	0	0	0	0	1	1	38.5	1	0	0	1	1	2		1	0	0	0	0	0	0	1	0	0	4.58	0.29	<5	28.58	6.136	0.293	76.113	1.638	1	21.87	24.85	0	0	0
10	1	11	0	2	0	0	0	0	0	0	0	0	0	0	0	0	1	37.6	1	1	0	1	1	1		0	0	0	0	0	0	0	0	0	0	6.13	1.37	<5	3.85	0.043	0.019			1	17.71	18.15	0	0	1
11	1	11	0	2	0	0	0	0	0	0	0	0	0	0	0	0	1	38	1	0	1	1	1	2		1	1	0	0	0	0	0	0	0	0	5	2.29	<5	5.71	0.017	0.013	1.845	0.914	1	30.99	30.42	0	0	0
12	1	9	0	2	0	0	0	0	0	0	0	0	0	0	0	0	1	37.7	1	0	1	1	1	1		0	0	0	0	0	0	0	0	0	0	10.52	1.99	<5	7.6	0.006	0.003	3.81	0.305	1	27.09	28.29	0	0	0
13	1	9	0	2	0	0	0	0	0	0	0	0	0	0	0	0	0	37.1		0		0	0	1		0	0	0	0	0	0	0	0	0	0	5.31	2.8	<5	6.67	0.006	0.021	9.405	0.427	1	27.28	28.59	0	0	0
14	1	6	0	2	0	0	0	0	0	0	0	0	0	0	0	0	1	38.8	3	0	3	2	2	2		0	0	1	0	0	0	0	0	0	0	7	2.95	<5	10.7	5.615	0.416	11.435	1.065	1	29.67	25.69	0	0	0
15	1	9	0	2	0	0	0	0	0	0	0	0	0	0	0	0	1	39.1	1	2	-2	1	3	3		0	0	0	0	0	0	0	0	0	0	4.72	1.44	<5	5.76	1.865	0.923	1.865	0.932	1	21.64	20.04	0	0	0
16	1	9	0	1	0	0	0	0	0	0	0	0	0	0	0	0	1	37.9	1	0	0	1	1	1		0	0	0	0	0	0	0	0	0	0	6.55	1.66	<5	8.25	0.24	0.025	4.488	0.545	1	36.58	37.54	0	0	0
17	1	9	0	0	0	0	0	0	0	0	0	0	0	0	0	0	0	37.1		0		0	0	0		0	0	0	0	0	0	0	0	0	0	6.62	1.34	<5	2.5	9.74	0.21	0.012	0.013	0	27.24	29.82	0	0	0
18	2	5	0	1	0	0	0	0	0	0	0	0	0	0	0	0	1	38.9	1	0	1	1	1	2		0	0	1	0	0	0	0	0	0	0	2.79	0.95	<5	6	0	0	7.161	0.478	1	28.16	26.85	0	0	0
19	1	8	0	2	0	0	0	0	0	0	0	0	0	0	0	0	0	37		0		0	0	0		0	0	1	0	0	0	0	0	0	0	6.48	3.09	<5	2.86	0	0	5.664	43.142	1	21.73	19.08	0	0	0
20	2	31	2	2	0	0	0	0	0	0	0	0	0	0	0	0	1	38.2	1	0	1	3	3	2		1	1	1	0	0	0	0	0	0	0	5.3	0.83	13.01	25.52	1.409	0.033	73.034	3.029	1	30.68	29.62	0	0	0
21	2	9	0	2	0	0	0	0	0	0	0	0	0	0	0	0	0	37.2		0		0	0	0		1	0	0	0	0	0	0	0	0	0	4.56	1.83	<5	7.54	0	0	0.895	0.76	1	15.08	12.19	0	0	0
22	1	12	1	2	0	0	0	0	0	0	0	0	0	0	0	0	1	37.3	7	0	7	1	1	1		0	0	0	0	0	0	0	0	0	0	4.31	2.07	<5	23.12	0.547	0.325	76.62	1.632	1	18.8	20.1	0	0	0
23	2	8	0	2	0	0	0	0	0	0	0	0	0	0	0	0	0	37		0		0	0	0		0	0	0	0	0	0	0	1	0	0	6.04	2.99	<5	2.79	0	0	0.016	0.058	1	19.97	18.89	0	0	0
24	2	9	0	2	0	0	0	0	0	0	0	0	0	0	0	0	1	37.4	1	0	0	1	1	1		0	0	0	0	0	0	0	0	0	0	4.69	1.31		5.97	0	0	8.82	0.318	1	25.07	24.81	0	0	0
25	2	9	0	2	0	0	0	0	0	0	0	0	0	0	0	0	1	37.3	1	0	0	1	1	1		1	1	0	0	0	0	0	0	0	0	4.54	2.34	<5	3.9	0	0	6.006	0.253	1	14.21	14.07	0	0	0
26	2	6	0	2	0	0	0	0	0	0	0	0	0	0	0	0	0	36.8	0	0		0	0	0		0	0	1	0	0	0	0	0	0	0	9.67	4.18	<5	3.33	0.495	1.016	9.039	1.045	1	25.04	24.73	0	0	0
27	1	12	2	1	0	0	0	0	0	0	0	0	0	0	0	0	0	37.1	0	0		0	0	0		0	0	0	0	0	0	0	0	0	0	6.88	2.21	<5	7.18	61.401	1.843	61.401	1.843	0	27.2	26.57	0	0	0
28	1	12	2	2	0	0	0	0	0	0	0	0	0	0	0	0	0	37	0	0		0	0	0		0	0	0	0	0	0	0	0	0	0	5.96	2.95	<5	3.98	71.962	2.443	88.45	1.279	1	24.59	24.34	0	0	0
29	2	8	0	2	0	0	0	0	0	0	0	0	0	0	0	0	1	39.6	1	2	-2	3	5	3		0	0	0	0	1	0	1	0	0	0	3.66	1.66	<5	7.58	0.02	0.008	8.641	3.566	1	23.67	23.73	0	0	0
30	2	10	0	1	0	0	0	0	0	0	0	0	0	0	0	0	1	37	1	1	-1	0	1	1		0	0	1	0	0	0	0	0	0	0	5.36	1.16	<5	8.2	9.719	0.111	14.59	2.352	1	13.73	13.89	0	0	1
31	2	9	0	1	0	0	0	0	0	0	0	0	0	0	0	0	1	37.8	1	0	0	1	1	1		0	0	0	0	0	0	0	0	0	0	5.92	0.6	<5	5.47	0	0	2.482	1.79	1	21.26	22.03	0	0	0
32	2	32	2	1	0	0	0	0	0	0	0	0	0	0	0	0	1	37.3	3	0	3	1	1	1		1	1	0	0	0	0	0	0	0	0	6.88	1.2	<5	9.13	19.462	0.148	88.53	0.39	1	28.93	28.72	0	0	0
33	2	26	2	2	0	0	0	0	0	0	0	0	0	0	0	0	1	38	1	2	-2	0	2	2		0	0	1	0	0	0	0	0	0	0	3.06	1.13		34.95	0.624	0.1	92.26	17.38	1	24.14	23.59	0	0	0
34	1	8	0	1	0	0	0	0	0	0	0	0	0	0	0	0	0	37.2		0		0	0	0		1	0	0	0	0	0	0	0	0	0	7.2	1.53	<5	7.47	0.071	0.014	6.595	7.771	1	99.89	18.24	0	0	0
35	1	9	0	2	0	0	0	0	0	0	0	0	0	0	0	0	1	39.6	1	1	-1	2	3	3		1	1	1	0	0	0	0	0	0	0	4.52	1.83	<5	5.28	0	0	5.556	1.507	1	7.99	7.7	0	0	0
36	1	41	2	2	0	0	0	0	0	0	0	0	0	0	0	0	0	37		0		0	0	0		0	0	0	0	0	0	0	0	0	0	9.61	3.66	<5	4.2	62.529	9.923	71.763	9.094	1	11.459	15.802	0	0	0
37	1	13	2	1	0	0	0	0	0	0	0	0	0	0	0	0	1	37.4	5	0	5	1	1	1		0	0	0	0	0	0	0	0	0	0	5.54	2.93	<5	1.84	0	0	67.759	8.913	1	24.28	22.74	0	0	0
38	2	39	2	1	0	0	0	0	0	0	0	0	0	0	0	0	0	37.2		0		0	0	0		0	0	1	0	0	0	0	0	0	0			<5	2.03	0	0	59.557	14.12	0	22.79	20.65	0	0	0
39	2	6	0	0	0	0	0	0	0	0	0	0	0	0	0	0	1	37.6	9	0	9	1	1	1		0	0	0	0	0	0	0	0	0	0	4.25	2.6	<5	5.16	0	0	9.553	2.927	0	11.03	9.93	0	0	0
40	2	13	2	1	0	0	0	0	0	0	0	0	0	0	0	0	1	37.5	1	0	1	1	1	1		0	0	0	0	0	0	0	0		0	6.69	2.37	<5	5.3	22.658	0.362	41.156	0.134	0	27.03	29.47	0	0	0
41	2	13	2	1	0	0	0	0	0	0	0	0	0	0	0	0	0	37		0		0	0	0		1	1	0	0	0	0	0	0	0	0	7.25	3.53	<5	11.42	10.421	0.366	11.143	0.047	0	18.69	22.1	0	0	0
42	2	32	2	1	0	0	0	0	0	0	0	0	0	0	0	0	0	37.2		0		0	0	0		0	0	0	0	0	0	0	0	0	0	11	3.5	<5	5.58	0.972	0.008	1.338	0.019	0	23.41	29.04	0	0	0
43	1	9	0	1	0	0	0	0	0	0	0	0	0	0	0	0	0	36.9		0		0	0	0		1	0	1	0	0	0	0	0	0	0	8.39	0.77	<5	22.59	0	0	0.573	0.975	1	18.08	19.13	0	0	0
44	2	32	2	2	0	0	0	0	0	0	0	0	0	0	0	0	1	38	1	1	-1	0	1	2		0	0	0	0	0	0	0	0	0	0	5.81	1.15	9.7	10.7	1.028	0.302	105.44	0.208	1	25.11	22.92	0	0	0
45	1	9	0	2	0	0	0	0	0	0	0	0	0	0	0	0	1	37.3	1	0	1	1	1	1		0	1	0	0	0	0	0	0	0	0	6.07	1.28	<5	8.13	0.102	0.017	10.228	2.433	1	19.16	19.72	0	0	0
46	2	31	1	2	0	0	0	0	0	0	0	0	0	0	0	0	1	37.5	1	3	-3	7	10	1		1	0	0	0	0	0	0	0	0	0	6.68	1.71		14.21	0	0	89.884	0.223	1	30.74	26.47	0	0	0
47	2	47	2	2	0	0	0	0	0	0	0	0	0	0	0	0	1	37.6	2	0	2	1	1	1		0	0	1	0	0	0	0	0	0	0				2.23	71.468	0.364	68.049	0.207	1	28.47	26.95	0	0	0
48	2	34	2	1	0	0	0	0	0	0	0	0	0	0	0	0	1	37.6	1	0	1	2	2	1		1	0	0	0	0	0	0	0	0	0				24.43			69.78	7.285	1	17.36	15.43	0	0	0
49	1	34	2	2	0	0	0	0	0	0	0	0	0	0	0	0	0	37		0		0	0	0		1	0	0	0	0	0	0	0	0	0							83.416	0.18	1	22.52	21.59	0	0	0
50	1	38	2	1	0	0	0	0	0	0	0	0	0	0	0	0	1	37.2	1	2	-2	0	2	1		0	0	1	0	0	0	0	0	0	0	3.24	1.5	<5	4.22	15.662	0.719	61.517	4.347	0	18.67	16.78	0	0	0
51	1	42	2	2	0	0	0	0	0	0	0	0	0	0	0	0	1	37.4	1	3	-3	6	9	3		0	0	0	0	0	0	0	0	0	0				11.93			68.446	1.414		25	23.97	0	0	0
52	1	43	2	2	0	0	0	0	0	0	0	0	0	0	0	0	0	36.9		0		0	0	0		0	0	0	0	0	0	0	0	0	0	5.21	1.74		13.97			77.063	1.267	1	14.98	15.82	0	0	0
53	1	10	0	1	0	0	0	0	0	0	0	0	0	0	0	0	0	37.1		0		0	0	0		1	0	0	0	0	0	0	0	0	0	6.29	2.48	0.5	3.08			7.021	1.423		27.98	27.98	0	0	0
54	2	39	2	2	0	0	0	0	0	0	0	0	0	0	0	0	0	37		0		0	0	0		1	0	0	0	0	0	0	0	0	0	6.77	2.79	<5	4.58	78.022	103.7	43.901	113.752		10.358	13.31	0	0	0
55	2	35	2	1	0	0	0	0	0	0	0	0	0	0	0	0	1	37.3	1		-3	1	1	1		0	0	0	0	0	0	0	0	0	0	10.2	0.61	<5	4.38	0.153	0.068	84.423	0.577			24.31		0	1
56	2	37	2	2	0	0	0	0	0	0	0	0	0	0	0	0	1	38.1	1	0	1	1	1	2		0	0	0	0	0	0	0	0	0	0							86.689	0.546	1	14.55	13.26	0	0	0
57	1	39	2	2	0	0	0	0	0	0	0	0	0	0	0	0	1	37.7	1	0	1	1	1	1		0	0	1	0	0	0	0	0	0	0	5.85	0.94	0.51	1.71	0	0	8.942	2.803	1	38.54	34.52	0	0	0
58	2	28	2	2	0	0	0	0	0	0	0	0	0	0	0	0	0	36.9		0		0	0	0		0	0	0	0	0	0	0	0	0	0	4.59	1.31	<5	/			2.616	0.056	1	26.69	26.97	0	0	0
59	1	37	2	1	0	0	0	0	0	0	0	0	0	0	0	0	0	37		0		0	0	0		0	0	0	0	0	0	0	0	0	0	7.91	2.38	<5	1.79	2.744	0.812	0.724	0.345	1	25.86	25.27	0	0	0
60	2	48	0	2	1	0	0	0	0	0	0	0	0	0	0	先天性智力低下	1	39.3	3	0	3	4	4	3		1	1	0	0	0	1	0	0	0	0	4.92	0.91	12.67	11.76	0.24	0.017	36.665	0.862		19	17.47	0	0	0
61	2	69	2	2	1	0	1	0	0	0	0	0	0	0	0	0	1	38.2	1	0	1	1	1	2		1	1	1	0	0	0	0	1	0	0	6.21	1.37	23.85	34.37	0	0	70.631	0.198	1	13.34	11.37	0	0	0
62	2	30	2	2	0	0	0	0	0	0	0	0	0	0	0	0	0	36.9		0		0	0	0		1	0	0	0	0	0	0	0	0	0	7.01	1.27	0.49				84.036	1.227		24.37	21.06	0	0	0
63	2	50	2	2	1	0	0	0	0	0	0	0	0	0	0	慢性胃炎	1	38.4	2	0	2	5	5	2		1	0	0	0	0	0	0	0	0	0	3.4	0.73	<5	8.49	2.165	0.058	91.512	0.776		19.34	17.1	0	0	0
64	2	49	2	2	0	0	0	0	0	0	0	0	0	0	0	0	0	37		0		0	0	0		1	0	0	0	0	0	0	0	0	0	9.59	1.13		8.24			87.42	0.383		27.61	28.19		0	0
65	2	9	0	1	0	0	0	0	0	0	0	0	0	0	0	0	1	38	1	1	-1	1	1	2		0	0	0	0	0	0	1	0	0	0	2.14	0.69	<5	4.3	1.975	0.228	9.667	1.256		11.96	13	0	0	0
66	2	64	2	2	0	0	0	0	0	0	0	0	0	0	0	0	0	36.9		0		0	0	0		0	0	1	0	0	0	0	0	0	0	6.68	0.41	<5	4.51	5.611	0.42	81.781	0.719		23.29	23.37	0	0	0
67	2	29	2	2	0	0	0	0	0	0	0	0	0	0	0	0	0	36.9		0		0	0	0		0	0	0	0	0	0	0	0	0	0	4.08	1.9	5.86	6.88	4.291	0.661	44.771	6.137	1	26.68	26.79	0	0	0
68	1	5	0	2	0	0	0	0	0	0	0	0	0	0	0	0	0	37		0		0	0	0		0	0	0	0	0	0	0	0	0	0	6.23	2.81	<5	3.35	16.088	0.118	0.017	0.021	1	29.56	0	0	0	0
69	1	5	0	1	0	0	0	0	0	0	0	0	0	0	0	0	1	37.4	2	0	2	1	1	1		0	0	0	0	0	0	0	0	0	0	6.47	2.98	<5	3.33	0.151	0.005	0.039	0.016	0	26.29		0	0	0
70	2	28	2	2	0	0	0	0	0	0	0	0	0	0	0	0	0	37.2		0		0	0	0		0	0	0	0	0	0	0	0	0	0	6.44	2.53	<5	2.43	0.423	0.025	0.435	0.028	1	29.06	27.09	0	0	0
71	1	16	2	1	0	0	0	0	0	0	0	0	0	0	0	0	1	38.5	1	1	-1	1	2	2		0	0	0	0	0	0	0	0	0	0	5.51	1.41	8.61	20.99	1.617	0.13	64.263	1.621		16.33	18.44	0	0	0
72	1	43	2	1	0	0	0	0	0	0	0	0	0	0	0	0	1	37.9	1	1	-1	1	2	1		0	0	1	0	0	0	0	0	0	0	9.99	1.83	<5	2.43	4.3486	0.208	0.555	0.09	0	28.83		0	0	0
73	1	32	2	2	0	0	0	0	0	0	0	0	0	0	0	0	0	36.9		0		0	0	0		0	0	1	0	0	0	0	0	0	0	7.19	2.89	<5	2.48	7.825	0.082	0.363	0.021	1	28.2	0	0	0	0
74	1	58	2	1	0	0	0	0	0	0	0	0	0	0	0	0	0	37.1		0		0	0	0		0	0	1	0	0	0	0	0	0	0	8.23	1.99	<5	4.9	4.789	0.08	1.606	0.054	1	27.23		0	0	0
75	1	25	1	2	0	0	0	0	0	0	0	0	0	0	0	0	0	37		0		0	0	0		0	0	0	0	0	0	0	0	0	0	7.2	2.2	<5	4.78	5.048	0.432	0.137	0.018	1	10.73	13.51	0	0	0
76	1	24	2	1	0	0	0	0	0	0	0	0	0	0	0	0	1	37.5	1	0	1	1	1	1		0	0	1	0	0	0	0	0	0	0	9.46	1.92	<5	2.74	1.599	0.176	0.148	0.038	0	26.2	24.05	0	0	0
77	2	27	2	1	0	0	0	0	0	0	0	0	0	0	0	0	0	36.8		0		0	0	0		0	0	1	0	0	0	0	0	0	0	4.19	1.89	<5	2.2	1.924	0.08	69.411	0.185	0	25.86	25.27	0	0	0
78	2	41	2	2	1	1	0	0	0	0	0	0	0	1	0	0	1	39.2	4	0	4	1	1	3		1	1	0	1	0	0	0	0	0	0	6.15	0.94	5.45	30.54	13.726	0.135	79.212	0.922	1	29.98	28.15	0	0	0
79	2	33	2	1	0	0	0	0	0	0	0	0	0	0	0	0	0	37.1		0		0	0	0		0	0	1	0	0	0	0	0	0	0	9.58	2.54	<5	4.67	3.154	0.624	3.458	0.373	1	26.93	27.56	0	0	0
80	1	42	2	2	0	0	0	0	0	0	0	0	0	0	0	0	1	37.8	2	0	2	1	1	1		1	0	0	0	0	0	0	0	0	0	9.16	1.07	<5	12.42	1.68	0.077	82.666	7.29		23.15	24.37	0	0	0
81	1	28	2	2	0	0	0	0	0	0	0	0	0	0	0	0	1	39.1	2	0	2	5	5	3		1	1	0	0	0	0	0	0	0	0	7.88	0.58	<5	14.05	3.217	0.788	81.866	1.407		28.26	28.6	0	0	0
82	1	67	2	2	0	0	0	0	0	0	0	0	0	0	0	0	1	37.3	7	0	7	1	1	0		0	0	1	0	0	0	0	0	0	0	8.21	2.3	<5	3.8	1.74	0.052	1.438	0.028	1	24.77	23.87	0	0	0
83	2	36	2	2	0	0	0	0	0	0	0	0	0	0	0	0	1	38.5	1	1	-1	6	7	2		1	1	0	0	0	0	0	0	0	0	3.38	0.49	27.62		10.984	0.037	98.325	0.352		7.1	7.83	0	0	0
84	2	46	1	2	0	0	0	0	0	0	0	0	0	0	0	0	1	37.8	1	0	1	1	1	1		1	0	0	0	0	0	0	0	0	0	6.88	1.02		15.5	5.55	1.86	95.105	1.732		30.97	29.79	0	0	0
85	2	36	2	2	0	0	0	0	0	0	0	0	0	0	0	0	0	36.9		0		0	0	0		1	0	0	0	0	0	0	0	0	0	7.67	1.57	8.58	11.59	19.814	0.149	85.895	0.111		30.6	30.23	0	0	0
86	1	56	2	3	1	1	1	0	0	0	0	0	0	0	0	0	1	38.7	2	0	2	5	5	2		1	1	0	0	0	0	0	0	0	0	5.12	1.34	182.29	12.94	0.589	0.006	89.2	1.155	1	20.54	20.61	1	0	0
87	2	53	2	2	0	0	0	0	0	0	0	0	0	0	0	0	1	38.6	4	0	4	10	10	2		1	0	1	0	0	0	0	1	0	0	5.26	1.04	12.92	14.45	4.166	0.032	73.744	0.184	1	27.04	27.22	1	1	1
88	2	66	2	2	1	0	1	0	0	0	0	0	0	0	0	0	1	38.5	4	0	4	2	2	2		1	0	0	0	1	0	0	0	0	0	5.54	0.91	6.72	12.94	0.471	0.072	83.081	0.204	1	21.49	21.18	0	0	0
89	1	70	2	2	1	1	1	0	0	0	0	0	0	0	0	0	0	37.2		0		0	0	0		0	0	0	0	0	0	0	0	0	0	9.54	1.8		11.19	3.442	0.254	89.8	5.277	1	35.01	35.26	0	0	0
90	2	39	2	2	0	0	0	0	0	0	0	0	0	0	0	0	0	36.9		0		0	0	0		1	1	0	0	0	1	0	0	0	0	7.55	1.22		16.5	2.748	0.071	87.746	0.244		19.22	19.33	0	0	0
91	2	51	2	2	1	0	1	0	0	0	0	0	0	0	0	0	1	38.4	1	0	0	2	2	2		1	1	0	0	0	0	0	0	0	0	8.16	1.34	42.92	126.6	72.72	0.785	85.797	0.447	1	12.14	10.14	0	0
92	2	49	2	2	0	0	0	0	0	0	0	0	0	0	0	0	0	37.1		0		0	0	0		0	0	0	0	0	0	0	0	0	0	3.04	1.08	28.51	28.82	19.428	2.085	69.229	4.23	1	26.98	26.59	0	0	0
93	2	56	2	2	0	0	0	0	0	0	0	0	0	0	0	0	0	37.2		0		0	0	0		0	0	1	0	0	0	0	0	0	0	8.19	1.67	<5	5.26	1.499	0.067	1.3	0.041	1	25.09	28.28	0	0	0
94	1	7	0	2	0	0	0	0	0	0	0	0	0	0	0	0	1	37.3	3	0	3	1	1	1		0	0	0	0	0	0	0	0	0	0	8.79	2.64					0.04	0.015	0	27.34	27.6	0	0	0
95	2	32	2	2	0	0	0	0	0	0	0	0	0	0	0	0	1	39.2	1	3	-3	5	8	3		1	1	0	0	0	0	0	0	0	0	5.1	1.09	<5	52.51	0	0	88.252	1.248	1	20.42	19.43	0	0	0
96	1	33	2	2	0	0	0	0	0	0	0	0	0	0	0	0	1	38.8	2	0	2	5	5	2		0	0	0	0	0	0	0	0	0	0	4.66	1.52	<5	12.6	0.165	0.317	84.475	2.381	1	28.81	26.65	0	0	0
97	2	10	0	2	0	0	0	0	0	0	0	0	0	0	0	0	0	37.1		0		0	0	0		0	0	0	0	0	0	0	0	0	0	6.19	2.04	0.49	/			0.024	0.029	0	27.38	26.65	0	0	0
98	2	48	2	2	0	0	0	0	0	0	0	0	0	0	0	0	1	39.1	4	0	4	4	4	3		0	0	0	0	1	0	0	0	0	0	5.59	0.75	15.65	14.45	1.496	0.105	70.011	11.544	1	25.55	24.93	0	0	0
99	2	47	2	2	0	0	0	0	0	0	0	0	0	0	0	0	1	38.3	3	0	3	3	3	2		1	0	0	0	0	0	0	0	0	0	5.6	0.65	5.48	10.62	1.416	1.372	80.2	30.894		25.36	24.59	0	0	0
100	1	5	0	2	0	0	0	0	0	0	0	0	0	0	0	0	1	39.6	1	1	-1	4	5	3		1	0	0	0	0	0	0	0	0	0	6.01	1.15	14.97	25.97	0.012	0.013	20.187	3.713	1	23.01	22.46	0	0	0
101	2	9	0	1	0	0	0	0	0	0	0	0	0	0	0	0	1	38.7	1	0	1	3	3	2		0	0	0	0	0	0	0	0	0	0	9.29	3.37	<5	2.29	0	0	2514	0.191	0	28		0	0	1
102	2	51	2	2	0	0	0	0	0	0	0	0	0	0	0	0	1	38.2	2	0	2	3	3	2		1	0	0	0	0	0	0	0	0	0	4.91	1.6	<5	6.08	0	0	91.348	0.82	1	28.2	27.72	0	0	0
103	2	5	0	2	0	0	0	0	0	0	0	0	0	0	0	0	1	38	5	0	5	1	1	2		0	0	0	0	0	0	0	0	0	0	6.14	1.61	<5	9.15	0	0	5.636	1.375	0	26	0	0	0	0
104	2	13	2	2	0	0	0	0	0	0	0	0	0	0	0	0	1	37.5	1	0	1	3	3	1		1	0	0	0	0	0	1	1	0	0	6.04	0.94	<5	10	9.239	0.453	78.643	1.116	1	3.87	33.4	0	0	0
105	2	31	2	2	0	0	0	0	0	0	0	0	0	0	0	0	0	36.9		0		0	0	0		0	0	0	0	0	0	0	0	0	0	4.02	0.94	7.21	18.75	17.97	0.214	97.488	0.263		23.75	24.28	0	0	0
106	1	6	0	2	0	0	0	0	0	0	0	0	0	0	0	0	1	37.5	2	0	2	3	3	1		1	0	0	0	0	0	0	0	0	0	8.08	1.06	<5	4.4	0.011	0.011	6.669	1.437	1	0.16	41.1	0	0	0
107	2	3	0	1	0	0	0	0	0	0	0	0	0	0	0	0	1	37.3	8	0	8	1	1	1		0	0	0	0	0	0	0	0	0	0	5.02	2.23	<5	5.27	0.027	0.019	3.29	0.896		21.92	20.48	0	0	0
108	2	13	2	1	0	0	0	0	0	0	0	0	0	0	0	0	1	37.6	5	0	5	3	3	1		1	0	0	0	0	0	0	0	0	0	2.86	1.25	<5	3.45	16.181	0.544	79.872	1685	0	0.25	38.6	0	0	0
109	1	5	0	1	0	0	0	0	0	0	0	0	0	0	0	0	1	36.7	1	1	-1	0	1	1		0	0	0	0	0	0	0	0	0	0	6.42	4.5	<5	2.75	0.069	0.25	11.443	2.872		17.77	18.03	0	0	0
110	1	38	0	2	0	0	1	0	0	0	0	0	0	0	0	0	1	37.3	7	0	7	1	1	1		0	0	1	1	0	0	0	0	0	0	7.48	1.43	<5	7.04	3.007	4.155	30.88	3.341	1	21.18	21.57	0	0	0
111	1	11	0	0	0	0	0	0	0	0	0	0	0	0	0	0	1	37.6	6	0	6	3	3	1		0	0	0	0	0	0	0	0	0	0	6.11	3.87	<5	3.9	0.134	0.516	1.504	2.301	0	25.41	25.86	0	0	0
112	2	8	0	1	0	0	0	0	0	0	0	0	0	0	0	0	1	37.6	3	0	3	1	1	1		0	0	0	0	0	0	0	0	0	0	6.04	2	<5	3.24	0.018	0.032	10.103	0.76	0	20.2	20.88	0	0	0
113	2	34	2	1	0	0	0	0	0	0	0	0	0	0	0	0	1	37.8	4	0	4	5	5	1		0	0	0	0	0	0	0	0	0	0	9.98	1.98	<5	6.53	2.834	0.037	70.49	0.345	0	24.91	24.65	0	0	0
114	1	8	0	1	0	0	0	0	0	0	0	0	0	0	0	0	1	38.2	1	1	-1	1	1	2		0	0	0	0	0	0	0	0	0	0	4.59	1.63	<5	6.3	0	0	/	/	0	21	22	0	0	0
115	1	6	0	2	0	0	0	0	0	0	0	0	0	0	0	0	1	38.8	1	2	-2	7	9	2		0	0	0	0	0	1	0	1	0	0	6.32	2.89	14.16	12.1	0.28	0.006	17.909	1.6	1	21.28	17.31	0	0	0
116	1	4	0	1	0	0	0	0	0	0	0	0	0	0	0	0	1	39	1	2	-2	3	5	3		0	0	0	0	1	0	0	0	0	0	4.33	3.59	<5	4.35	0.054	0.08	5.35	1.72		20.76	17.15	0	0	0
117	1	11	0	2	0	0	0	0	0	0	0	0	0	0	0	0	1	39.1	9	0	9	1	1	3		0	0	0	0	0	0	0	0	0	0	9.25	1.54	<5	26.2	0	0	/	/	1	14.06	14.93	0	0	1
118	1	33	2	1	0	0	0	0	0	0	0	0	0	0	0	0	1	37.3	6	0	6	1	1	1		0	0	1	0	0	0	0	0	0	0	6.5	1.73	<5	3.23	0.3	0.007	71.789	0.214	0	31.77	32.76	0	0	0
119	2	10	0	1	0	0	0	0	0	0	0	0	0	0	0	0	0	36.9		0		0	0	0		0	0	0	0	0	0	0	0	0	0	4.52	1.68	<5	7.83	0.041	0.012	3.957	2.65	0	5.99	15.40	0	0	0
120	2	9	0	1	0	0	0	0	0	0	0	0	0	0	0	0	1	37.3	10	0	10	1	1	1		0	0	0	0	0	0	0	0	0	0	2.9	1.42	<5	3.73	0.015	0.023	2.192	8.842		21.01	21.23	0	0	0
121	2	10	0	1	0	0	0	0	0	0	0	0	0	0	0	0	1	37.5	7	0	7	1	1	1		0	0	0	0	0	0	0	0	0	0	6.89	1.86	<5	2.17	0.109	0.771	13.585	0.685	0	20.8	20.14	0	0	0
122	2	9	0	0	0	0	0	0	0	0	0	0	0	0	0	0	1	37.3	6	0	6	5	5	1		0	0	0	0	0	0	0	0	0	0	5.6	2.58	<5	2.2	0.92	1.618	/	/	0	23.19	25.27	0	0	0
123	2	35	2	2	0	0	0	0	0	0	0	0	0	0	0	0	1	37.2	1	2	-2	0	2	1		1	0	0	0	0	0	0	0	0	0	2.98	0.84	<5	1.5			86.593	0.492	1	8	9	0	0	0
124	1	11	0	1	0	0	0	0	0	0	0	0	0	0	0	0	1	38.1	1	0	1	15	15	2		0	0	0	0	0	0	0	0	0	0	4.17	1.01	<5	20.1	0.019	0.042	3.921	1.21	0	18.83	19.36	0	0	0
125	1	11	0	0	0	0	0	0	0	0	0	0	0	0	0	0	0	36.9		0		0	0	0		0	0	0	0	0	0	0	0	0	0	5.81	2.73	<5	3.45	0.247	0.118	5.443	0.933	0	25.14	25.59	0	0	0
126	1	33	2	1	0	0	0	0	0	0	0	0	0	0	0	0	1	38.3	6	0	6	2	2	2		1	0	0	0	0	0	0	0	0	0	7.66	1.97	<5	3.99	5.967	0.089	33.241	0.36	0	27.12	27.94	0	0	0
127	2	9	0	2	0	0	0	0	0	0	0	0	0	0	0	0	1	38.6	1	1	-1	2	3	2		1	1	0	0	0	0	0	0	0	0	3.39			23.76	0.213	0.012	17.144	0.901		18.55	20.02		0	1
128	1	10	0	1	0	0	0	0	0	0	0	0	0	0	0	0	1	38.2	6	0	6	1	1	2		0	0	0	0	0	0	0	0	0	0	6.47	3.61	<5	<1.5	0.022	0.005	8.205	0.139	0	7.23	5.66	0	0	0
129	2	9	0	2	0	0	0	0	0	0	0	0	0	0	0	0	1	38.4	1	0	1	1	1	2		0	0	0	0	0	0	0	0	0	0	3.6	0.97	<5	1.65	0.02	0.037	5.871	0.608	1	21.93	21.9	0	0	0
130	2	5	0	1	0	0	0	0	0	0	0	0	0	0	0	0	1	37.3	5	0	5	1	1	1		0	0	0	0	0	0	0	0	0	0	4.61	1.85	<5	6.55	0.015	0.03	5.113	9.453	0	33	28	0	0	0
131	1	9	0	2	0	0	0	0	0	0	0	0	0	0	0	0	0	37.2		0		0	0	0		0	0	1	0	0	0	0	0	0	0	6.51	2.28	<5	3.1	0.021	0.047	0.637	1.057	1	29.25	28.41	0	0	0
132	2	11	0	1	0	0	0	0	0	0	0	0	0	0	0	0	1	38	7	0	7	1	1	2		0	0	0	0	0	0	0	0	0	0	7.4	2.25	<5	2.65	0.02	0.007	5.941	0.832		11.86	12.12	0	0	0
133	2	11	0	1	0	0	0	0	0	0	0	0	0	0	0	0	1	38	1	0	1	8	8	2		0	0	0	0	0	0	0	0	0	0	10.74	1.55	<5	1.05	0.017	0.014	0.805	1.339	1	23.1	22.53	0	0	0
134	2	37	2	1	0	0	0	0	0	0	0	0	0	0	0	0	0	36.9		0		0	0	0		1	0	0	0	0	0	0	0	0	0	10	0.64	<5	32.64	0	0	94.285	0.185	0	27.35	17.45	0	0	0
135	1	6	0	1	0	0	0	0	0	0	0	0	0	0	0	0	1	37.7	2	0	2	4	4	1		1	1	0	0	0	0	0	0	0	0	10.43	4.27	<5	15.71	0	0			1	29.04	33.9	0	0	0
136	2	8	0	1	0	0	0	0	0	0	0	0	0	0	0	0	0	36.9		0		0	0	0		0	0	1	0	0	0	0	0	0	0	5.55	2.03	<5	8.57	0	0	/	/	0	28.43	27.8	0	0	0
137	1	10	0	1	0	0	0	0	0	0	0	0	0	0	0	0	1	37.6	6	0	6	1	1	1		0	0	1	0	0	0	0	0	0	0	4.26	1.64	<5	4.6	0	0	9.211	2.587	0	15.41	15.9	0	0	0
138	2	30	2	2	0	0	0	0	0	0	0	0	0	0	0	0	0	36.9		0		0	0	0		0	0	1	0	0	0	0	0	0	0	3.78	1.2	11.9	12.16	1.29	0.163	60.267	1.357	1	18.42	21.22	0	0	0
139	1	9	0	1	0	0	0	0	0	0	0	0	0	0	0	0	1	37.6	3	0	3	1	1	1		0	0	0	0	0	0	0	0	0	0	3.84	0.66	<5	3.31	0.016	0.008	1.952	0.636	0	13.43	13.37	0	0	0
140	1	9	0	1	0	0	0	0	0	0	0	0	0	0	0	0	1	38.7	1	0	1	6	6	2		0	0	0	0	0	0	0	0	0	0	3.27	1.08	<5	6.55	0.028	0.01	15.146	3.937	0	22.2	25.26	0	0	0
141	1	9	0	1	0	0	0	0	0	0	0	0	0	0	0	0	1	38.8	1	0	1	3	3	2		0	0	0	0	0	0	0	0	0	0	8.24	1.92	<5	9.81	0.015	0.01	2.206	0.345	0	22.14	23.07	0	0	0
142	2	10	0	1	0	0	0	0	0	0	0	0	0	0	0	0	1	37.8	4	0	4	1	1	1		0	0	0	0	0	0	0	0	0	0	8.36	2.27	<5	3.12	0.069	0.09	7.757	0.994	1	20.94	22.02	0	0	0
143	2	3	0	2	0	0	0	0	0	0	0	0	0	0	0	0	1	37.3	1	1	-1	1	2	1		0	0	0	0	0	0	0	0	0	0	8	55.2	<5	18.43	0	0	4.038	0.593	0	19.71	19.52	0	0	0
144	1	9	0	1	0	0	0	0	0	0	0	0	0	0	0	0	1	37.8	2	0	2	5	5	1		0	0	0	0	0	0	0	0	0	0	3.38	1.09	<5	2.63	0.038	0.106	3.006	0.995	0	23.73	23.75	0	0	0
145	2	5	0	2	0	0	0	0	0	0	0	0	0	0	0	0	1	38	1	0	0	1	1	2		0	0	0	0	0	0	0	0	0	0	3.87	1.79	<5	3.38	0	0	8.377	1.661	1	19	20	0	0	0
146	1	30	2	1	0	0	0	0	0	0	0	0	0	0	0	0	0	36.9		0		0	0	0		0	0	1	0	0	0	0	0	0	0	10.17	2.64	<5	5.13	0	0	73.156	0.448	0	21.03	21.32	0	0	0
147	2	5	0	2	0	0	0	0	0	0	0	0	0	0	0	0	1	38	1	2	-2	0	2	2		0	0	0	0	0	0	0	0	0	0	5.24	1.85	<5	3.82	0	0	14.421	1.611	1	21	23	0	0	0
148	1	7	0	2	0	0	0	0	0	0	0	0	0	0	0	0	1	38.4	3	0	3	4	4	2		0	0	1	0	0	0	0	0	0	0	8.43	4.07	<5	3.99	0	0	10.965	2.077	1	24	24	0	0	0
149	2	6	0	2	0	0	0	0	0	0	0	0	0	0	0	0	1	39.4	1	0	1	2	2	3		1	0	0	0	0	1	0	0	0	0	5.68	0.58	<5	30.62	0	0	5.478	3.46	1	12	16	0	0	0
150	1	5	0	2	0	0	0	0	0	0	0	0	0	0	0	0	0	36.9		0		0	0	0		0	0	0	0	0	0	0	0	0	0	3.15	2.2	<5	1.99	0.03	0.04	3.866	0.315	0	20.65	21	0	0	0
151	1	34	2	1	0	0	0	0	0	0	0	0	0	0	0	0	0	36.8		0		0	0	0		0	0	0	0	0	0	0	0	0	0	5.6	0.68	<5	5.37	0.401	0.033	74.381	3.44	0	28.55	28.1	0	0	0
152	1	11	0	1	0	0	0	0	0	0	0	0	0	0	0	0	0	37.2		0		0	0	0		0	0	1	0	0	0	0	0	0	0	6.17	2.75	<5	7.68	0.04	0.03	1.095	0.174	0	14.43	14.85	0	0	0
153	1	9	0	1	0	0	0	0	0	0	0	0	0	0	0	0	1	38	2	0	2	1	1	2		0	0	1	0	0	0	0	0	0	0	4.09	1.27	<5	6.76	0.014	0.055	2.611	1.447	0	6.41	8.05	0	0	0
154	2	30	2	1	0	0	0	0	0	0	0	0	0	0	0	0	0	37.2		0		0	0	0		1	0	0	0	0	0	0	0	0	0	4.78	0.78	15.8	30.5	2.506	0.269	70.998	0.371	0	7.05	9.01	0	0	0
155	1	9	0	2	0	0	0	0	0	0	0	0	0	0	0	0	0	37		0		0	0	0		0	0	0	0	0	0	0	0	0	0	6.3	1.13	<5	6.84	0.325	0.012	4.533	3.581		25.46	25.35	0	0	0
156	2	34	2	1	0	0	0	0	0	0	0	0	0	0	0	0	0	37.1		0		0	0	0		0	0	1	0	0	0	0	0	0	0	5.59	1.65	<5	2.56	116.474	0.449	61.006	0.285		17.18	19.26	0	0	0
157	2	53	2	1	0	0	0	0	0	0	0	0	0	0	0	0	0	36.9		0		0	0	0		1	0	0	0	0	0	0	0	0	0	6.63	1.4	<5	3.8	0	0	1.008	0.169	0	30.02	29.32	0	0	0
158	2	31	0	1	0	0	0	0	0	0	0	0	0	0	0	0	0	36.8		0		0	0	0		0	0	1	0	0	0	0	0	0	0	10.84	2.31	<5	3.6			1.088	0.061	0	28.44	28.97	0	0	0
159	2	54	2	1	0	0	0	0	0	0	0	0	0	0	0	0	0	37.1		0		0	0	0		0	0	1	0	0	0	0	0	0	0	8.51	2	<5	3.94			15.2	0.1		19.56	18.96	0	0	0
160	1	57	2	1	1	0	1	0	0	0	0	0	0	0	0	0	1	37.7	11	0	11	1	1	1		0	0	1	0	0	0	0	0	0	0	7.49	2.09	<5	2.24	0	0				27.32	26.06	0	0	0
161	2	38	2	2	1	0	1	0	0	0	0	0	0	0	0	0	1	38.8	3	0	3	4	4	2		0	0	1	0	0	0	0	0	0	0	4.05	1.01	30.21	14.69	1.95	0.046	73.109	0.142	1	19.81	16.99	0	0	0
162	1	24	2	1	0	0	0	0	0	0	0	0	0	0	0	0	0	37.2		0		0	0	0		1	1	0	0	0	0	0	0	0	0	7.98	2.45	<5	2.42	1.602	0.135	1.327	0.066	1	25.72	21.06	0	0	0
163	1	35	2	1	1	1	0	0	0	0	0	0	0	0	0	0	0	37.2		0		0	0	0		0	0	0	0	0	0	0	0	0	0	10.1	2.82	<5	15.15	3.608	0.466	0.823	0.35	0	14.9	23.25	0	0	0
164	2	61	1	2	0	0	0	0	0	0	0	0	0	0	0	0	0	36.8		0		0	0	0		0	0	1	0	0	0	0	0	0	0	7.29	3.12	<5	3.76	0	0	0.43	0.041	1	27.4	27.4	0	0	0
165	2	47	2	2	0	0	0	0	0	0	0	0	0	0	0	0	1	38.4	2	0	2	5	5	2		1	0	1	0	0	0	0	1	0	0	9.27	1.22	6.1	9.99			79.716	0.474	1	21.29	21.67	0	0	0
166	1	50	2	2	0	0	0	0	0	0	0	0	0	0	0	0	0	37		0		0	0	0		0	0	1	0	0	0	0	0	0	0	9.13	3.31	<5	3.55	1.036	0.348	0.737	0.155	1	22.51	20.19	0	0	0
167	2	86	1	2	0	0	0	0	0	0	0	0	0	0	0	0	1	39	3	0	3	3	3	3		1	1	0	0	1	1	1	0	0	0	5.67	1.51	5.89	9.69	0.392	0.072	87.684	0，410	1	29.957	31.34	0	1	0
168	1	48	2	2	0	0	0	0	0	0	0	0	0	0	0	0	0	36.9		0		0	0	0		0	0	1	0	0	0	0	0	0	0	5.12	1.07	42.15	9	3.826	0.046	30.35	29.2	1	28.76	30.348	0	0	0
169	2	53	0	2	0	0	0	0	0	0	0	0	0	0	0	0	0	37		0		0	0	0		0	0	1	0	0	0	0	0	0	0	2.96	1.11	<5	8.59	0	0	68.398	2.536	1	14.12	10.25	0	0	0
170	2	27	2	3	0	0	0	0	0	0	0	0	0	0	0	0	1	39.5	2	0	2	6	6	3		1	1	1	0	0	0	0	0	0	0	9.31	1.04	<5	3.88	0.88	0.644			1	12.02	12.1	1	0	1
171	1	34	0	2	0	0	0	0	0	0	0	0	0	0	0	0	1	38.8	4	0	4	4	4	2		1	1	0	0	0	0	0	0	0	0	6.02	1.09	7.031	6.6			82.879	3.515	1	23.69	24.09	0	0	0
172	2	70	2	2	0	0	0	0	0	0	0	0	0	0	0	0	1	38.8	2	0	2	1	1	2		0	0	1	0	0	0	0	0	0	0	7.87	0.78	9.95	19.33	1.539	0.166	88.549	0.88	1	21	20.87	0	0	0
173	2	50	2	2	0	0	0	0	0	0	0	0	0	0	0	0	1	37.7	1	0	-4	1	1	1		1	1	0	0	0	0	0	0	0	0	4.04	0.61	30.96	17.79	1.837	0.132	92.007	0.734	1	23.26	23.24	0	0	0
174	1	50	2	1	0	0	0	0	0	0	0	0	0	0	0	0	1	38.9	5	0	5	5	5	2		1	0	0	0	0	0	0	0	0	0	8.59	2.41	<5	8.87			88.132	0.152	1	19.39	15.15	0	0	0
175	2	37	2	2	0	0	0	0	0	0	0	0	0	0	0	0	1	39	3	0	3	4	4	3		1	1	0	0	0	0	0	0	0	0	5.71	0.99	<5	8.7	13.257	0.29			1	12.72	13.17	0	0	0
176	2	47	2	2	0	0	0	0	0	0	0	0	0	0	0	0	0	36.9		0		0	0	0		1	1	0	0	0	0	0	0	0	0	3.88	0.86	7.03	15.12	69.936	4.821	83.113	7.991	1	10.17	10.19	0	0	0
177	2	28	2	1	0	0	0	0	0	0	0	0	0	0	0	0	0	37		0		0	0	0		0	0	0	0	0	0	0	0	0	0	6.81	1.83	<5	3.51			69.764	0.417	0	28.76	28.08	0	0	0
178	2	33	2	1	0	0	0	0	0	0	0	0	0	0	0	0	1	37.5	5	0	5	2	2	1		0	0	1	0	0	0	0	0	0	0	4.84	1.17	<5	9.08	0.01	0.02	70.898	0.255	0	37.44	35.09	0	0	0
179	1	53	1	1	0	0	0	0	0	0	0	0	0	0	0	0	1	38.9	2	0	2	4	4	2		1	0	0	0	0	0	0	0	0	0	9.01	0.88	<5	9.64	0.0477	0.009	86.271	1.816	1	27.65	30.34	0	0	0
180	2	50	2	2	0	0	0	0	0	0	0	0	0	0	0	0	0	37.2		0		0	0	0		1	1	0	0	0	0	0	0	0	0	6.27	0.73	<5	10.96	0.388	0.0177	96.26	1.921	1	11.05	6.39	0	0	0
181	1	36	2	1	0	0	0	0	0	0	0	0	0	0	0	0	1	37.8	5	0	5	1	1	1		0	0	1	0	0	0	0	0	0	0	7.48	2.82	<5	4.42	0	0	4.347	0.335	0	27.03	23.51	0	0	0
182	1	54	0	2	0	0	1	0	0	0	0	0	0	0	0	0	1	38.4	1	1	-1	4	5	2		0	0	0	0	0	0	0	0	0	0	3.69	0.9	19.47	41.47	0	0	71.685	2.044	1	15.12	15.26	0	0	1
183	1	39	2	2	0	0	0	0	0	0	0	0	0	0	0	0	1	38.7	1	1	-1	2	3	2		0	0	0	0	0	0	0	0	0	0	6.4	0.86	<5	7.5	0.539	0.161	98.869	1.06	1	21.88	23.32	0	0	0
184	1	32	1	2	0	0	0	0	0	0	0	0	0	0	0	0	1	39	1	3	-3	6	9	3		1	1	1	0	0	0	0	0	0	0	7.05	1.32	37.81	19.39	0	0	92.664	0.152	1	17.05	17.04	0	0	0
185	1	37	2	2	0	0	0	0	0	0	0	0	0	0	0	0	1	39.2	1	1	-1	6	7	3		1	1	1	0	0	0	0	0	0	0	6.27	1.77	<5	9.11			69.216	0.519	1	16.71	16.45	0	1	0
186	1	52	2	2	0	0	0	0	0	0	0	0	0	0	0	0	1	38.6	1	0	1	2	2	2		0	0	0	0	0	0	0	0	0	0	8.11	2.46	22.27	17.8	0.193	0.018	87.402	0.712	1	29.07	27.68	0	0	0
187	2	35	2	2	0	0	0	0	0	0	0	0	0	0	0	0	1	38	1	0	0	4	4	2		0	0	0	0	0	0	0	0	0	0	8.36	0.69	5.73	13.6	1.795	0.078	95.94	2.209	1	23.09	22.53	0	0	0
188	2	34	2	2	0	0	0	0	0	0	0	0	0	0	0	0	1	38.1	3	0	3	3	3	2		0	0	0	0	0	0	0	1	0	0	5.47	1.15	17.71	7.1			80.778	0.302	0	19.44	28.86	0	0	0
189	2	40	2	2	0	0	0	0	0	0	0	0	0	0	0	0	0	36.8		0		0	0	0		0	0	0	0	0	0	0	0	0	0	4.08	1.55	<5	15.55	4.7	0.678	55.253	1.417	1	23.09	22.5	0	0	0
190	2	54	2	2	0	0	0	0	0	0	0	0	0	0	0	0	1	37.5	3	0	3	1	1	1		0	0	1	0	0	0	0	0	0	0	6.6	0.69	<5	11.8	1.588	0.119	90.053	0.384	1	25.64	25.32	0	0	0
191	2	43	1	2	0	0	0	0	0	0	0	0	0	0	0	0	1	39	1	0	0	5	5	3		0	0	0	0	0	0	0	0	0	0	3.55	0.95	5.29	14.69	1.442	0.189	70.294	0.37	1	17.07	15.75	0	0	1
192	2	55	2	1	0	1	0	0	0	0	0	0	0	0	0	0	1	39.7	5	0	5	4	4	3		0	0	0	0	0	0	0	0	0	0	5.29	1.31	<5	6.96	1.095	0.082	86.058	0.513	1	9.88	10.88	0	0	1
193	1	57	2	2	0	1	0	0	0	0	0	0	0	0		0	0	37.1		0		0	0	0		0	0	1	0	0	0	0	0	0	0	5.79	1.59	5.86	9.91	0.526	0.044	87.221	0.927	1	18.15	18.99	0	0	0
194	2	81	0	4	0	0	0	0	0	0	0	0	0	0	0	0	1	39	6	0	6	8	8	3		0	0	1	0	0	1	0	0	0	0	8.46	0.56	<5	10.73	7.625	2.33	65.025	0.191	1	11.63	12.18	1	1	1
195	2	83	0	4	0	0	0	0	0	0	0	0	0	0	0	0	1	38.5	4	0	4	13	13	2		0	0	0	0	0	0	0	0	0	0	6.65	2.11	<5	38.57	0.006	0.004	52.755	63.421	1	29.82	28.57	1	1	1
196	2	56	2	2	0	0	0	0	0	0	0	0	0	0	0	0	1	38.6	2	0	2	11	11	2		1	0	0	0	0	0	0	0	0	0	5.84	0.73		19.04	3.946	0.02	87.563	0.062	1	18.63	15.59	0	0	0
197	2	60	2	2	0	0	0	0	0	0	0	0	0	0	0	1(鼻炎	1	37.3	1	2	-2	1	3	1		1	1	1	0	1	0	1	0	0	0	4.42	1.06	20.55	12.41	14.41	0.94	30.33	60.98	1	10.69	10.28	0	0	0
198	2	44	2	2	0	0	0	0	0	0	0	0	0	0	0	0	0	36.9		0		0	0	0		1	1	0	0	0	0	0	0	0	0	3.83	1.33	<5	5.2	9.095	0.044	72.581	0.408	1	8.909	9.865	0	0	0
199	1	26	2	2	0	0	0	0	0	0	0	0	0	0	0	0	1	37.6	15	0	15	1	1	1		1	0	0	0	1	0	0	0	0	0	7.21	1.85	<5	2.26	0.318	0.081	81.672	0.927	1	29.06	23.14	0	0	0
200	1	31	2	2	0	0	0	0	0	0	0	0	0	0	0	0	1	38	1	1	-1	1	2	2		1	1	1	0	0	0	0	1	1	0	5.3	1.38	12.54	38.57	6.485	0.64	75.609	0.165	0	12.46	12.94	0	0	0
201	1	37	2	3	0	0	0	0	0	0	0	0	0	0	0	0	1	38.3	1	1	-1	4	5	2		0	0	1	0	0	0	0	0	0	0	4.65	1.38	47	17.48	5.11	0.02	85.053	0.24	1	17.76	15.1	1	0	0
202	2	36	2	2	0	0	0	0	0	0	0	0	0	0	0	0	1	37.8	1	0	1	2	2	1		1	1	0	0	0	0	0	0	0	0	6.06	1.49	<5	6.68	1.71	0.119	72.355	0.435	0	12.99	12.12	0	0	0
203	2	57	2	2	0	0	0	0	0	0	0	0	0	0	0	0	1	38.2	2	0	2	2	2	2		0	0	0	0	0	0	0	0	0	0	5.58	0.89	6.07	10.21	6.162	0.188	68.048	3.407	1	26.24	24.19	0	0	0
204	2	39	2	2	0	0	0	0	0	0	0	0	0	0	0	1（鼻炎）	0	36.9		0		0	0	0		1	1	9	0	0	0	0	0	0	0	8.72	0.72	7.12	29.08	1.415	0.04	99.639	1.136	0	16.74	15.69	0	0	0
205	2	48	2	1	0	0	0	0	0	0	0	0	0	0	0	0	0	37		0		0	0	0		0	0	0	0	0	0	0	0	0	0	13.29	2.29	<5	2.88	3.734	0.013	1.708	0.012		19.18	17.09	0	0	0
206	2	49	2	2	1	0	1	0	0	0	0	0	0	0	0	1（卵巢术后）	1	39.1	6	0	6	3	3	3		1	0	9	0	0	0	0	0	0	0	7.89	1.17	<5	14.01	0.939	1.169	91.745	1.221	1	27.56	24.94	0	0	0
207	2	59	2	2	0	0	0	0	0	0	0	0	0	0	0	0	0	37.1		0		0	0	0		0	0	1	0	0	0	0	0	0	0	4.95	0.94	23.2	37.23	2.545	0.862	73.37	1.985	1	11.205	12.849	0	0	0
208	2	48	2	1	0	0	0	0	0	0	0	0	0	0	0	0	0	36.9		0		0	0	0		1	1	1	0	0	0	0	0	0	0	8.23	1.54	5.99	8.16	4.118	1.023	18.138	2.416	0	20.11	17.57	0	0	0
209	1	48	2	3	1	0	1	0	0	0	0	0	0	0	0	0	1	39.1	1	1	-1	10	11	3		1	1	1	1	0	1	0	1	1	0	10.1	0.58	9.12	36.69	3.32	0.02	88.876	2.762	1	27.31	26.32	1	0	0
210	1	53	2	1	0	0	0	0	0	0	0	0	0	0	0	1（阑尾切除术后）	0	36		0		0	0	0		0	0	0	0	0	0	0	0	0	0	7.44	1.78	<5	1.52	22.586	0.176	40.48	0.261		27.82	27.62		0	0
211	2	63	2	2	0	0	0	0	0	0	0	0	0	0	0	0	0	36.8		0		0	0	0		0	0	0	0	0	0	0	0	0	0	5.48	1.39	<5	2.16	1.468	0.247	17.419	1.242		25.89	25.91	0	0	0
212	2	30	2	1	0	0	0	0	0	0	0	0	0	0	0	1脊柱侧弯畸形	1	38	4	0	4	6	6	2		1	1	0	0	0	0	0	0	0	0	3.75	1.46	9.7	1.67	11.02	0.247	81.924	2.763	1	29.87	0	0	0	0
213	2	62	2	1	0	0	0	0	0	0	0	0	0	0	0	0	0	37.1		0		0	0	0		0	0	0	0	0	0	0	0	0	0	4.82	0.9	<5	2.31	3.46	0.037	0.633	0.029		10.54	6.81	0	0	0
214	2	28	2	2	0	0	0	0	0	0	0	0	0	0	0	0	0	36.8		0		0	0	0		0	0	0	0	0	0	0	0	0	0	7.37	2.61	<5	4.82	7.079	1.963	66.425	1.395	1	19.61	15.61	0	0	0
215	2	35	2	1	0	0	0	0	0	0	0	0	0	0	0	0	1	37.9	3	0	3	3	3	1		0	0	0	0	0	0	0	0	0	0	4.8	0.98	<5	4.7	1.312	0.061	73.627	0.575	1	28.77	27.24	0	0	0
216	2	46	2	2	0	0	0	0	0	0	0	0	0	0	0	0	1	39	1	2	-2	4	6	3		1	1	1	0	0	0	0	0	1	0	7.33	1.13	98.89	29.86	0.857	0.201	76.873	0.16	1	22.13	23.1	0	0	0
217	2	33	2	1	0	0	0	0	0	0	0	0	0	0	0	0	0	37		0		0	0	0		0	0	0	0	0	0	0	0	0	0	5.13	1.61	7.14	16.23	35.026	0.161	93.926	0.222	1	10.776	12.473	0	0	0
218	2	38	2	1	0	0	0	0	0	0	0	0	0	0	0	0	0	37		0		0	0	0		1	1	0	0	0	0	0	0	0	0	5.3	1.03	<5	5.54	2.667	0.096	96.594	0.506	1	23.03	22.07	0	0	0
219	2	50	2	1	0	0	0	0	0	0	0	0	0	0	0	0	0	37		0		0	0	0		0	0	0	0	0	0	0	0	0	0	4.78	1.15	<5	5.91	2.555	0.094	71.248	0.234	1	17.36	15.02	0	0	0
220	2	42	2	2	0	0	0	0	0	0	0	0	0	0	0	0	1	38.5	1	1	-1	6	7	2		0	0	0	0	0	0	0	0	0	0	4.99	1.13	36.18	38.57	2.274	0.057	73.627	0.575		33.88	32.2	0	0	0
221	2	47	2	2	0	0	0	0	0	0	0	0	0	0	0	0	1	38	1	3	-3	1	4	2		1	0	0	0	0	0	0	0	0	0	5.47	0.83	64.89	166.3	69.347	0.1	83.195	0.113	0	24.01	23.34	0	0	0
222	2	48	2	2	0	0	0	0	0	0	0	0	0	0	0	0	1	39	5	0	5	3	3	3		0	0	0	0	0	0	0	0	0	0	3.27	0.54	<5	4.37	1.016	0.04	94.792	0.186	1	24.4	23.16	0	0	0
223	1	44	2	1	0	0	0	0	0	0	0	0	0	0	0	0	1	39	2	0	2	6	6	3		1	1	0	0	0	0	0	0	0	0	6.75	1.72	<5	3.03	1.429	0.135	78.364	0.79	1	26.59	27.47	0	0	0
224	2	39	2	2	0	0	0	0	0	0	0	0	0	0	0	0	1	39	1	3	-3	3	6	3		1	1	1	0	0	1	0	0	0	0	6.77	1.45	12.73	24.02	0.036	0.619	83.557	0.478	1	12.13	14.06		0	0
225	2	32	2	1	0	0	0	0	0	0	0	0	0	0	0	0	0	37		0		0	0	0		0	0	0	0	0	0	0	0	0	0	8.09	0.91	10.89	12.08	19.969	0.467	63.408	0.174		24.28	22.02	0	0	0
226	2	46	2	2	0	0	0	0	0	0	0	0	0	0	0	0	1	37.4	6	0	6	1	1	0		1	0	0	0	0	0	0	0	0	0	6.77	0.79	6.97	64.19	6.91	0.387	86.541	0.62	1	23.51	23.26	0	0	0
[truncated: 6 more columns]
